# Supplementary material for: Severe fever with thrombocytopenia syndrome virus: a systematic review and meta-analysis of transmission mode
Source: Epidemiol Infect. 2020 Sep 30;148:e239. doi: 10.1017/S0950268820002290 (PMC7584033; doi:10.1017/S0950268820002290)
Supplement: Supplementary file 1 [file S0950268820002290sup.zip]

Archive with 2 entries (2 files):
- S0950268820002290sup001.docx
- S0950268820002290sup002.docx
